# Supplementary material for: The effect of enhanced glycolysis on cardiac aging
Source: GeroScience. 2025 May 1;47(5):6455–72. doi: 10.1007/s11357-025-01656-z (PMC12634992; doi:10.1007/s11357-025-01656-z)
Supplement: Supplementary file 2 — Supplementary file2 (XLSX 20 kb) [file 11357_2025_1656_MOESM2_ESM.xlsx]

## Sheet: Sheet1
SAMPLE	Genotype	Sex	Lactate	L-Alanine	Oxalic acid	3-hydroxybutyric acid	Valine	Urea_2tms	Leucine	Isoleucine	Proline	Glycine_3TMS	Succinic acid	Fumaric acid	Serine	threonine	Niacinamide	Aminomalonic acid	Malic acid	L-methionine	5-oxproline	Aspartic acid	Creatinine	RT_18.097_L-threonic acid	RT_18.204_1-2 Propanediol-1-phosphate	L-Glutamic acid	phosphoric acid_peak1	phosphorylethanolamine	DL-Ornithine	Citric acid	1-5 Anhydrohexitol	D-glucose_1	L-lysine_4TMS	Tyrosine	Ascorbic acid	Pentothenic acid	Palmitic acid	Scyllo-inositol	Myo-Inositol	D-ribose 5 phosphate	Stearic acid	Cholesterol_peak2	Myoinisitol phosphate	Inosine	Adenosine	Pyruvate	L-Glutamine	Oxoglutaric acid_PEAK1	L-Aspartic Acid
Sam03_11	FVB	Female	1.5E-01	4.2E-01	6.38E-03	3.44E-03	2.43E-02	5.44E-01	2.14E-02	1.1E-02	3.83E-02	2.23E-02	2.5E-01	6.96E-03	5.72E-02	3.18E-02	1.01E-02	3.42E-03	4.39E-02	5.66E-03	6.7E-01	3.48E-01	2.36E-01	1.41E-02	1.51E-02	5.69E-01	1.67E-01	1.32E-02	9.83E-03	3.41E-02	5.16E-03	3.33E-02	3.35E-02	1.68E-02	2.87E-03	6.83E-03	2.56E-01	4.42E-03	9.74E-02	1.71E-02	1.82E-01	2.57E-02	1.21E-02	8E-03	2.09E-02	8.93E-03	5.66E-01	8.42E-04	5.8E-01
Sam05_12	FVB	Female	1.76E-01	2.3E-01	1.31E-02	2.36E-03	2.32E-02	1.28E-01	2.53E-02	1.15E-02	1.54E-02	2.84E-02	1.3E-01	2.12E-03	5.91E-02	2.3E-02	4.43E-03	2.4E-03	2.51E-02	4.68E-03	6.7E-01	1.83E-01	1.19E-01	8.43E-03	9.65E-04	3.46E-01	1.07E-01	1.76E-03	1.95E-04	2.49E-02	7.2E-03	2.93E-02	4.54E-04	5.07E-04	7.82E-03	5.31E-03	1.17E+00	1.66E-02	1.41E-01	2.3E-02	7.18E-01	1.2E+00	2.57E-02	1.87E-02	1.31E-02	7.48E-03	1.78E+00	3E-04	5.3E-01
Sam08_16	FVB	Female	1.62E-01	3.03E-01	3.63E-03	4.44E-03	1.86E-02	3.07E-01	1.62E-02	8.09E-03	2.25E-02	2.22E-02	2.17E-01	4.26E-03	4.65E-02	2.2E-02	1.03E-02	2.69E-03	2.68E-02	6.45E-03	4.82E-01	1.78E-01	1.82E-01	9.77E-03	5.88E-03	5E-01	1.35E-01	6.02E-03	1.02E-02	1.45E-02	5.81E-03	2.36E-02	1.97E-02	1.03E-02	1.01E-03	6.78E-03	1.61E-01	5.8E-03	7.66E-02	1.65E-02	1.03E-01	7.75E-02	9.66E-03	1.24E-02	2.9E-02	1E-02	5.89E-01	8.26E-04	5.44E-01
Sam13_28	FVB	Female	1.21E-01	2.42E-01	8.91E-03	2.09E-03	1.44E-02	1.33E-01	1.49E-02	6.89E-03	1.25E-02	3.19E-02	1.16E-01	3.33E-03	5.4E-02	1.73E-02	1.23E-03	2.5E-03	2.83E-02	7.74E-03	5.29E-01	1.7E-01	1.26E-01	5.79E-03	5.53E-05	2.73E-01	7.4E-02	1.77E-03	8.47E-06	2.27E-02	3E-03	1.11E-02	2.9E-04	2.23E-04	4.66E-03	5.26E-03	6.29E-01	4.55E-03	1.01E-01	8.91E-03	3.7E-01	1.18E-01	1.79E-02	4.61E-03	3.35E-03	6.88E-03	2.07E+00	2.15E-03	8.34E-01
Sam14_26	FVB	Female	1.44E-01	2.45E-01	1.06E-02	1.19E-03	2.13E-02	9.76E-02	2.18E-02	1.08E-02	1.76E-02	2.73E-02	8.94E-02	1.91E-03	5.82E-02	3.37E-02	1.38E-03	2.49E-03	3.12E-02	4.98E-03	6.56E-01	2.11E-01	7.49E-02	6.42E-03	4.74E-04	1.86E-01	9.96E-02	2.05E-03	4.73E-04	4.66E-02	4.99E-03	3.07E-02	3.7E-04	2.38E-04	1.41E-02	5.7E-03	1.53E+00	1.02E-02	2.37E-01	1.57E-02	9.7E-01	3.62E-02	4.78E-02	1.05E-02	3.63E-03	2.55E-03	3.89E-01	5.56E-04	5.14E-01
Sam24_18	FVB	Female	1.92E-01	2.55E-01	6.34E-03	3.65E-03	2.46E-02	3.28E-01	2.8E-02	1.31E-02	1.83E-02	2.46E-02	1.61E-01	4.05E-03	4.39E-02	2.1E-02	8.09E-03	6.48E-03	2.79E-02	7.56E-03	8.35E-01	1.42E-01	1.79E-01	8.43E-03	1.92E-03	3.17E-01	1.55E-01	1.91E-02	2.48E-04	3.68E-02	6.81E-03	3.26E-02	2.42E-04	3.23E-04	6.03E-03	8.67E-03	1.04E+00	6.39E-03	1.11E-01	2.05E-02	6.85E-01	4.4E-01	5.85E-02	9.06E-03	5.73E-03	6.41E-03	5.37E-01	4.67E-04	4.65E-01
Sam01_27_R	GlycoHi	Female	9.12E-02	3.06E-01	9.13E-03	2.15E-03	2.63E-02	3.43E-01	2.14E-02	1.15E-02	3.76E-02	2.17E-02	1.37E-01	6.2E-03	7.17E-02	3.19E-02	5.61E-03	3E-03	4.39E-02	7.45E-03	4E-01	2.63E-01	1.55E-01	9.53E-03	9.49E-03	4.93E-01	9.17E-02	6.22E-03	8.22E-03	5.27E-02	3.4E-03	2.93E-02	1.06E-02	9.38E-03	2.24E-03	5.49E-03	1.48E-01	4.38E-03	9E-02	7.83E-03	9.57E-02	3.86E-02	7.54E-03	2.46E-03	7.86E-03	9.24E-03	4.18E-01	1.17E-03	5.82E-01
Sam04_9	GlycoHi	Female	8.23E-02	3.38E-01	5.73E-03	4.56E-03	2.38E-02	1.37E-01	2.23E-02	1.44E-02	2.54E-02	3.15E-02	2.07E-01	6.25E-03	7.71E-02	3.02E-02	9.94E-03	7.58E-03	3.91E-02	3.19E-03	4.9E-01	3.95E-01	1.82E-01	8.8E-03	1.11E-02	5.14E-01	1.08E-01	9.14E-03	5.59E-03	2.25E-02	2.93E-03	1.73E-02	1.94E-02	9.91E-03	3.18E-03	6.92E-03	2.27E-01	4.77E-03	9.96E-02	1.24E-02	1.53E-01	1.22E-01	9.92E-03	1.66E-02	4.13E-02	4.94E-03	4.54E-01	4.95E-04	7.07E-01
Sam06_35	GlycoHi	Female	7.17E-02	2.95E-01	5.37E-03	2.01E-03	2.51E-02	2.38E-01	1.83E-02	1.12E-02	3.94E-02	3.97E-02	1.31E-01	5.43E-03	9.71E-02	3.91E-02	5.68E-03	3.71E-03	3.87E-02	6.22E-03	3.85E-01	4.18E-01	1.35E-01	5.79E-03	7.51E-03	4.25E-01	9.84E-02	5.55E-03	1.1E-02	2.8E-02	2.83E-03	1.24E-02	2E-02	1.29E-02	3.5E-03	5.18E-03	1.43E-01	4.41E-03	8.92E-02	1.37E-02	1.03E-01	1.78E-03	7.22E-03	5.57E-03	1.5E-02	5.52E-03	3.35E-01	6.42E-04	9.35E-01
Sam10_34	GlycoHi	Female	1.34E-01	3.32E-01	1.13E-02	2.5E-03	3.3E-02	2.5E-01	2.92E-02	1.65E-02	3.04E-02	4.04E-02	1.5E-01	4.81E-03	7.72E-02	2.84E-02	1.74E-03	3.43E-03	4.17E-02	4.4E-03	4.52E-01	3.79E-01	1.35E-01	9.63E-03	5.63E-04	4.13E-01	1E-01	2.13E-03	3.94E-04	4.91E-02	5.16E-03	2.07E-02	1.3E-04	5.5E-04	8.96E-03	5.64E-03	9.09E-01	7.87E-03	1.32E-01	9.33E-03	5.72E-01	4.77E-01	2.61E-02	6.88E-03	4.34E-03	7.03E-03	3.98E-01	9.08E-04	8.34E-01
Sam11_23	GlycoHi	Female	9.89E-02	3.41E-01	5.75E-03	3.42E-03	4.32E-02	4.11E-01	3.22E-02	2.01E-02	6.83E-02	8.54E-02	1.65E-01	6.57E-03	1.5E-01	5.37E-02	6.63E-03	8.74E-03	4.42E-02	1.11E-02	4.49E-01	3.66E-01	1.38E-01	8.65E-03	1.07E-02	4.71E-01	1.26E-01	1.11E-02	1.84E-02	4.98E-02	5.29E-03	2.79E-02	1.54E-02	2.48E-02	5.18E-03	6.75E-03	1.1E-01	7.52E-03	1.49E-01	1.47E-02	6.9E-02	5.01E-03	1.15E-02	5.6E-03	1.69E-02	2E-03	3.31E-01	1.06E-03	5.58E-01
Sam12_24	GlycoHi	Female	9.18E-02	1.99E-01	6.19E-03	5.41E-02	1.19E-02	3.1E-01	1.12E-02	7.3E-03	2.47E-02	3.88E-02	2.08E-01	7.14E-03	6.39E-02	3.88E-02	6.79E-03	2.87E-03	4.61E-02	2.04E-03	5.54E-01	2.38E-01	1.66E-01	9.23E-03	6.9E-03	3.02E-01	8.76E-02	8.35E-03	9.54E-03	5.83E-02	4.63E-03	3.2E-02	1.81E-02	7.35E-03	1.15E-03	1.32E-02	1.73E-01	4.72E-03	3.81E-02	9.33E-03	1.22E-01	6.08E-02	8.16E-03	5.04E-03	1.72E-02	6.23E-03	5.51E-01	7.34E-04	3.82E-01
Sam20_31	GlycoHi	Female	1.23E-01	3.18E-01	6.56E-03	1.09E-02	2.82E-02	2.82E-01	2.43E-02	1.5E-02	2.82E-02	9.62E-02	2.24E-01	8.82E-03	7.91E-02	3.25E-02	9.11E-03	7.99E-03	5.49E-02	3.38E-03	4.63E-01	3.32E-01	1.59E-01	1.38E-02	7.9E-03	4.99E-01	1.08E-01	1.29E-02	9.74E-03	5.63E-02	4.43E-03	3.88E-02	1.88E-02	1.29E-02	1.46E-03	8.4E-03	1.49E-01	8.52E-03	1.43E-01	1.77E-02	1.02E-01	8.27E-03	6.31E-03	1.05E-02	3.96E-02	5.23E-03	4.04E-01	9.61E-04	4.05E-01
Sam21_25	GlycoHi	Female	1.3E-01	2.85E-01	4.89E-03	2.21E-03	2.96E-02	1.92E-01	2.89E-02	1.49E-02	3.42E-02	3.9E-02	1.32E-01	3.55E-03	7.44E-02	3.32E-02	3.24E-03	5.86E-03	3.15E-02	6.04E-03	4.88E-01	2.17E-01	1.05E-01	6.88E-03	7.37E-04	3.01E-01	9.65E-02	4.67E-03	9.79E-05	1.76E-02	3.21E-03	9.64E-03	2.59E-04	4.34E-04	5.19E-03	4.52E-03	7.54E-01	4.4E-03	9.02E-02	1.06E-02	5.65E-01	2.19E-02	2.54E-02	1.5E-02	6.01E-03	5.57E-03	3.83E-01	5.51E-04	6.45E-01
Sam02_2	FVB	Male	1.17E-01	2.03E-01	1.1E-02	1.15E-03	1.75E-02	1.14E-01	1.87E-02	8.61E-03	1.48E-02	1.91E-02	1.11E-01	2.5E-03	5.52E-02	2.47E-02	6.29E-03	4.32E-03	2.87E-02	5.4E-03	5.94E-01	2.43E-01	9.69E-02	5.97E-03	7.91E-04	2.3E-01	1.15E-01	3.79E-03	5.41E-04	3.02E-02	3.89E-03	2.48E-02	3.62E-04	8.51E-04	8.62E-03	2.39E-03	1.38E+00	5.7E-03	1.12E-01	9.48E-03	9.72E-01	2.29E-01	5.45E-02	6.04E-03	4.52E-03	5.58E-03	4.57E-01	7.82E-04	7.98E-01
Sam07_7	FVB	Male	1.25E-01	3.7E-01	6.09E-03	4.6E-03	3.09E-02	2.98E-01	2.8E-02	1.55E-02	5.63E-02	4.12E-02	2.53E-01	7.09E-03	8.54E-02	4.16E-02	1.28E-02	4.26E-03	4.78E-02	7.54E-03	6.26E-01	4.24E-01	2.37E-01	1.28E-02	9.47E-03	5.56E-01	1.75E-01	1.01E-02	1.36E-02	4.61E-02	4.25E-03	3.69E-02	3.07E-02	2.84E-02	5.42E-03	2.2E-03	1.59E-01	5.69E-03	1.04E-01	2.31E-02	1E-01	1.7E-02	1.41E-02	1.32E-02	4.49E-02	6.03E-03	8.05E-01	4.94E-04	6.83E-01
Sam09_5	FVB	Male	7.52E-02	2.3E-01	4.48E-03	3.19E-03	1.73E-02	3.09E-01	1.54E-02	0.0116	3.15E-02	2.87E-02	1.73E-01	6.36E-03	2.67E-02	1.63E-02	9.56E-03	2.85E-03	4.28E-02	5.01E-03	4.38E-01	2.52E-01	1.37E-01	9.33E-03	1E-02	3.73E-01	1.22E-01	1.12E-02	8.34E-03	2.82E-02	6.57E-04	2.4E-02	2.07E-02	2.88E-02	2.42E-03	2.79E-03	1.28E-01	1.29E-03	1.05E-01	1.29E-02	8.12E-02	3.65E-02	8.3E-03	1.41E-02	3.71E-02	3.58E-03	3.7E-01	4.96E-04	3.89E-01
Sam15_8	FVB	Male	1.09E-01	2.61E-01	4.02E-03	2.38E-03	2.02E-02	2.68E-01	1.47E-02	7.95E-03	2.64E-02	4.87E-02	1.91E-01	6.67E-03	6.25E-02	2.43E-02	1.17E-02	4.53E-03	4.64E-02	3.67E-03	4.35E-01	4.03E-01	1.7E-01	1.3E-02	4.34E-03	4.1E-01	1.06E-01	5.94E-03	9.85E-03	2.85E-02	3.84E-03	2.7E-02	1.84E-02	1.67E-02	1.01E-03	1.26E-03	1.49E-01	4.87E-03	8.14E-02	1.58E-02	1.08E-01	2.99E-03	8.27E-03	5.4E-03	2.91E-02	7.3E-03	3.5E-01	4E-04	7.7E-01
Sam16_1	FVB	Male	1.29E-01	2.33E-01	7.69E-03	1.94E-03	2.15E-02	1.21E-01	1.9E-02	9.63E-03	1.71E-02	2.86E-02	1.25E-01	3.78E-03	4.81E-02	2.44E-02	1.76E-03	4.32E-03	3.99E-02	4.56E-03	5.58E-01	3.24E-01	9.78E-02	6.58E-03	7.16E-04	2.18E-01	9.96E-02	3.04E-03	8.27E-04	4.03E-02	4.45E-03	5.5E-02	2.68E-04	9.53E-04	9.56E-03	2.34E-03	1.76E+00	6.94E-03	1.08E-01	1.45E-02	1.2E+00	2.03E-01	4.02E-02	4.54E-03	4.17E-03	5.87E-03	3.26E-01	4.32E-04	6.55E-01
Sam23_10	FVB	Male	1.61E-01	2.99E-01	4.99E-03	3.61E-03	2.59E-02	2.25E-01	2.23E-02	1.28E-02	3.25E-02	4.59E-02	1.77E-01	4.44E-03	7.19E-02	3.09E-02	6.38E-03	7.34E-03	2.75E-02	4.76E-03	5.65E-01	2.97E-01	1.44E-01	1.05E-02	5.8E-03	5.34E-01	1.54E-01	1.06E-02	9.41E-03	2.4E-02	4.25E-03	3.59E-02	2.28E-02	1.55E-02	3.99E-03	1.91E-03	2.37E-01	5.86E-03	1.13E-01	1.29E-02	1.75E-01	4.16E-02	1.37E-02	6.56E-03	1.65E-02	4.05E-03	4.44E-01	3.59E-04	4.95E-01
Sam17_3	GlycoHi	Male	8.63E-02	3.3E-01	7.09E-03	2.91E-03	3.49E-02	3.67E-01	2.46E-02	1.51E-02	5.03E-02	7.33E-02	1.9E-01	6.71E-03	8.2E-02	3.21E-02	8.27E-03	7.67E-03	4.68E-02	4.98E-03	4.85E-01	4.87E-01	1.52E-01	1.19E-02	8.19E-03	5.16E-01	1.15E-01	1.26E-02	9.77E-03	5.77E-02	4.48E-03	1.67E-01	1.43E-02	2.19E-02	1.73E-03	1.75E-03	2.14E-01	6E-03	1.07E-01	1.88E-02	1.5E-01	4.26E-02	1.49E-02	6.35E-03	2.99E-02	5.96E-03	2.8E-01	5.37E-04	6.47E-01
Sam18_6	GlycoHi	Male	9.79E-02	3.22E-01	8.16E-03	1.75E-03	3.08E-02	3.47E-01	2.29E-02	1.37E-02	5.08E-02	7.19E-02	1.19E-01	3.97E-03	1.24E-01	3.74E-02	7E-03	7.8E-03	2.66E-02	7.71E-03	4.72E-01	4.63E-01	1.14E-01	9.27E-03	7.43E-03	4.87E-01	9.33E-02	8.92E-03	9.64E-03	3.16E-02	4.19E-03	4.93E-02	1.61E-02	2.49E-02	4.36E-04	1.19E-03	1.84E-01	6.58E-03	1.04E-01	9.61E-03	1.34E-01	6.86E-02	9.36E-03	7.75E-03	2.01E-02	5.06E-03	3.04E-01	3.05E-04	6.15E-01
Sam19_13	GlycoHi	Male	1.29E-01	2.48E-01	6.67E-03	2.14E-03	2.96E-02	1.23E-01	2.93E-02	1.63E-02	2.35E-02	4.63E-02	1.17E-01	2.02E-03	9.13E-02	2.78E-02	2.22E-03	6.17E-03	1.84E-02	4.32E-03	5.68E-01	2.9E-01	9.98E-02	6.02E-03	7.67E-04	2.33E-01	9.66E-02	4.51E-03	4.24E-05	1.89E-02	2.97E-03	1.63E-02	1.61E-04	1.94E-04	1.04E-02	1.34E-03	1.04E+00	4.86E-03	8.43E-02	1.28E-02	7.47E-01	3.39E-01	3.5E-02	1.64E-02	5.33E-03	5.83E-03	4.2E-01	4.44E-04	7.73E-01
Sam22_4	GlycoHi	Male	8.94E-02	2.91E-01	6.33E-03	2.61E-03	2.99E-02	2.82E-01	2.33E-02	1.37E-02	3.81E-02	6.75E-02	2.26E-01	6.26E-03	6.61E-02	2.88E-02	9.2E-03	5.65E-03	4.05E-02	4.51E-03	4.51E-01	3.78E-01	1.61E-01	1.08E-02	6.75E-03	4.63E-01	1.16E-01	1.17E-02	1.05E-02	4.1E-02	4.45E-03	4.81E-02	2.05E-02	3.29E-02	3.91E-03	1.93E-03	2.11E-01	5.26E-03	1.12E-01	1.53E-02	1.55E-01	1.39E-02	9.22E-03	1.28E-02	4.57E-02	5.19E-03	3.01E-01	2.88E-04	5.26E-01
[truncated: 10 more columns]
