# Supplementary material for: The effect of enhanced glycolysis on cardiac aging
Source: GeroScience. 2025 May 1;47(5):6455–72. doi: 10.1007/s11357-025-01656-z (PMC12634992; doi:10.1007/s11357-025-01656-z)
Supplement: Supplementary file 3 — Supplementary file3 (CSV 1 kb) [file 11357_2025_1656_MOESM3_ESM.csv]

metabolites that were significantly different based upon genotype or sex
	GENOTYPE(F.val)	GENOTYPE(raw.p)	GENOTYPE(adj.p)	Sex(F.val)	Sex(raw.p)	Sex(adj.p)	Interaction(F.val)	Interaction(raw.p)	Interaction(adj.p)
D-Glucose 6-phosphate	38.169	4.91e-06	0.00027987	4.99	0.037	0.23433	6.722	0.017	0.4845
D-Fructose 6-phosphate	34.246	1e-05	0.000285	7.143	0.015	0.152	1.728	0.204	0.71657
D-fructose 1,6-bisphosphate	27.202	4.2e-05	0.000798	12.53	0.002	0.057	0.702	0.412	0.75755
Serine	15.843	0.000737	0.010502	0.164	0.69	0.94186	0.008	0.928	0.943
Glycine	14.712	0.001	0.0114	4.303	0.051	0.26427	0.138	0.714	0.9044
Lactate	13.365	0.002	0.01425	3.195	0.089	0.36236	2.422	0.135	0.71657
5-oxproline	12.848	0.002	0.01425	0.832	0.373	0.79167	3.874	0.063	0.71657
Aspartic acid	12.12	0.002	0.01425	10.687	0.004	0.076	1.352	0.259	0.71657
Phosphoenol pyruvate	10.311	0.004	0.025333	3.893	0.062	0.28938	3.706	0.069	0.71657
L-Glutamine	9.827	0.005	0.0285	6.311	0.021	0.171	1.22	0.282	0.71657
Proline	8.915	0.007	0.03325	2.049	0.168	0.55733	0.369	0.55	0.78209
threonine	9.173	0.007	0.03325	0.029	0.866	0.96187	0.919	0.349	0.71657
Aminomalonic acid	8.262	0.009	0.039462	4.65	0.043	0.2451	0.014	0.907	0.943
Isoleucine	8.026	0.01	0.040714	0.579	0.456	0.8702	0.013	0.91	0.943
L-Glutamate	7.484	0.013	0.0494	6.978	0.016	0.152	1.06	0.315	0.71657
Valine	6.666	0.018	0.064125	0.909	0.352	0.79167	0.319	0.578	0.78209
Pentothenic acid	0.787	0.386	0.53663	121.94	5.82e-10	3.3174e-08	2.444	0.134	0.71657
Oxoglutaric acid	0.026	0.875	0.89368	9.217	0.007	0.09975	0.907	0.352	0.71657
