# Supplementary material for: The effect of enhanced glycolysis on cardiac aging
Source: GeroScience. 2025 May 1;47(5):6455–72. doi: 10.1007/s11357-025-01656-z (PMC12634992; doi:10.1007/s11357-025-01656-z)
Supplement: Supplementary file 4 — Supplementary file4 (CSV 29 kb) [file 11357_2025_1656_MOESM4_ESM.csv]

Sample	Genotype	Sex	Abcd3	Acaa1a/b	Acaa2	Acad11	Acadl	acadm	Acads	acadvl	aco2	acot13	acox1	acsl1	akr1b1	Alb-m	aldh2	aldoa	Atp5a1	Atp5b	atp5c1	atp5d	atp5e	atp5h	atp5j2	atp5k	atp5l	atp5md	atp5o	atp5pb	atp8-mt	Bdh1	cat	ckm	Ckmt2	cox1	cox2-mt	cox3-mt	cox4i1	cox5a	cox5b	cox6a1	cox6b1	cox6c	cox7a1	cox7a2	cox7c	cpt1b	Cpt2
s85743	FVB	FEMALE	0.098	0.057	3.672	0.073	2.192	5.856	0.923	3.32	6.419	0.947	0.031	2.821	0.845	19.732	0.631	4.931	31.075	24.084	2.047	1	0.2	0.308	2.079	0.135	0.395	0.136	2.512	1.586	0.233	5.516	0.113	3.602	15.213	0.449	10.86	0.269	1.76	1.071	0.352	0.105	0.559	0.456	0.366	0.036	0.18	0.885	0.854
s85744	FVB	FEMALE	0.028	0.048	3.678	0.049	3.574	7.07	1.625	2.131	10.767	0.966	0.022	1.664	2.286	40.827	1.328	6.18	15.929	15.326	1.541	0.739	0.079	0.198	0.736	0.041	0.109	0.059	1.206	0.756	0.068	2.387	0.144	7.007	10.715	0.244	6.716	0.164	0.595	0.589	0.21	0.051	0.262	0.221	0.105	0.027	0.08	0.481	0.667
s85750	FVB	FEMALE	0.052	0.071	4.528	0.072	4.585	8.545	1.925	2.439	12.648	0.984	0.042	2.301	1.101	9.923	1.392	4.532	23.1415	26.4025	2.008	1.254	0.095	0.318	0.979	0.062	0.164	0.08	1.598	1.289	0.076	4.035	0.123	7.285	12.818	0.314	8.577	0.146	0.837	0.992	0.235	0.212	0.315	0.305	0.142	0.033	0.127	0.647	0.662
s85740	FVB	FEMALE	0.054	0.035	3.367	0.054	2.295	5.228	1.287	2.221	7.379	0.768	0.025	1.864	1.019	22.766	0.867	3.735	16.479	15.285	1.646	0.831	0.086	0.24	0.745	0.041	0.114	0.059	1.507	1.027	0.09	3.11	0.061	4.674	10.719	0.274	8.372	0.178	0.655	0.538	0.195	0.085	0.241	0.237	0.13	0.026	0.085	0.751	0.712
s85748	FVB	FEMALE	0.048	0.049	3.755	0.054	3.451	6.976	1.919	2.283	11.174	1.233	0.038	1.836	2.08	40.959	1.052	6.018	18.309	18.062	1.951	0.788	0.098	0.325	0.794	0.045	0.109	0.068	1.635	1.131	0.064	3.696	0.217	6.079	9.825	0.279	8.672	0.181	0.668	0.695	0.276	0.054	0.289	0.237	0.116	0.031	0.088	0.887	0.903
s85741	FVB	FEMALE	0.051	0.061	4.292	0.056	4.859	8.01	2.199	2.239	16.367	1.858	0.039	1.76	2.188	37.266	1.319	5.391	22.487	21.3295	2.812	0.767	0.105	0.319	1.498	0.096	0.193	0.12	1.993	1.37	0.131	3.449	0.153	7.716	11.569	0.334	9.787	0.225	1.163	1.266	0.347	0.054	0.441	0.275	0.222	0.052	0.163	0.865	0.837
s85738	MK2	FEMALE	0.069	0.044	2.707	0.07	2.456	3.993	0.957	1.861	6.064	0.737	0.027	2.5	0.786	17.834	0.756	4.797	25.7185	19.79	2.518	0.976	0.192	0.448	1.87	0.093	0.211	0.104	2.271	1.284	0.157	3.033	0.108	2.672	12.199	0.342	12.07	0.224	1.673	0.928	0.338	0.155	0.412	0.386	0.223	0.048	0.139	0.801	0.686
s85749	MK2	FEMALE	0.039	0.035	2.405	0.041	2.442	4.22	0.885	1.156	12.539	1.263	0.028	1.343	1.527	55.849	0.941	5.826	15.225	14.334	1.295	0.666	0.059	0.234	0.966	0.056	0.178	0.069	1.56	0.911	0.094	2.101	0.122	4.416	8.725	0.187	7.344	0.142	0.529	0.74	0.217	0.052	0.275	0.218	0.133	0.034	0.108	0.651	0.479
s85753	MK2	FEMALE	0.05	0.04	2.704	0.057	2.425	4.792	1.216	1.834	11.738	1.132	0.025	2.283	1.345	41.323	0.911	5.089	23.211	18.91	2.129	1.16	0.214	0.459	1.298	0.063	0.2	0.091	2.296	1.596	0.182	3.509	0.112	3.462	11.304	0.319	12.724	0.202	1.149	0.941	0.369	0.026	0.41	0.434	0.187	0.037	0.11	1.25	0.686
s85751	MK2	FEMALE	0.067	0.057	3.347	0.08	2.938	5.655	1.119	1.95	10.159	0.613	0.022	2.026	1.057	34.849	0.997	3.209	20.839	18.837	1.419	0.679	0.109	0.232	1.296	0.072	0.23	0.091	1.999	1.068	0.133	3.144	0.14	5.297	8.164	0.223	9.065	0.179	0.697	0.83	0.236	0.098	0.363	0.301	0.196	0.064	0.15	0.617	0.608
s85747	MK2	FEMALE	0.09	0.041	2.901	0.089	2.697	4.373	0.893	2.15	6.787	0.74	0.029	3.389	0.686	16.574	0.654	4.844	28.035	24.4245	2.674	1.147	0.227	0.279	2.017	0.119	0.346	0.122	2.466	1.733	0.275	4.548	0.099	3.066	12.796	0.458	10.317	0.238	1.719	1.261	0.341	0.106	0.547	0.486	0.334	0.052	0.163	0.992	0.705
s85746	MK2	FEMALE	0.072	0.051	3.149	0.096	3.144	5.576	1.161	2.043	8.446	0.661	0.042	2.436	1.126	30.389	0.694	5.488	21.593	20.75	2.073	0.878	0.118	0.322	1.005	0.05	0.167	0.083	1.812	1.268	0.12	3.7	0.243	3.847	10.406	0.302	8.283	0.17	0.688	0.764	0.248	0.094	0.352	0.328	0.133	0.031	0.091	0.865	0.658
s85752	MK2	FEMALE	0.083	0.04	2.439	0.079	1.72	3.354	0.808	1.899	5.448	0.534	0.024	2.732	0.496	16.259	0.638	4.031	25.071	20.138	1.933	1.091	0.185	0.267	1.615	0.107	0.271	0.094	1.99	1.574	0.213	3.575	0.065	2.38	9.143	0.342	9.394	0.196	1.284	1.051	0.321	0.135	0.446	0.513	0.275	0.05	0.161	0.887	0.613
s85745	MK2	FEMALE	0.036	0.046	2.328	0.06	2.453	3.913	0.945	1.6	7.95	0.483	0.029	2.07	1.001	37.027	0.92	4.603	17.141	15.428	1.513	0.743	0.091	0.233	0.837	0.042	0.119	0.061	1.426	1.049	0.087	2.839	0.09	2.814	9.709	0.229	8.843	0.199	0.655	0.477	0.229	0.054	0.276	0.225	0.109	0.029	0.083	0.829	0.593
s85736	FVB	MALE	0.043	0.054	2.726	0.049	3.389	5.584	1.682	1.651	9.176	1.322	0.041	1.58	1.453	19.919	0.861	3.4	20.189	19.995	2.324	0.995	0.178	0.399	1.489	0.075	0.2	0.097	2.222	1.395	0.127	3.875	0.137	5.57	11.073	0.297	9.683	0.194	0.966	1	0.321	0.051	0.442	0.297	0.172	0.035	0.135	0.759	0.656
s85731	FVB	MALE	0.056	0.063	4.547	0.071	3.902	7.896	1.9	2.582	10.699	1.049	0.036	2.455	1.549	25.657	0.874	4.384	23.322	22.1465	2.257	0.918	0.123	0.314	1.176	0.062	0.179	0.093	1.817	1.505	0.122	5.21	0.132	7.017	10.604	0.376	9.99	0.197	0.904	1.061	0.329	0.082	0.349	0.351	0.159	0.032	0.109	0.828	0.833
s85734	FVB	MALE	0.081	0.051	2.457	0.093	1.947	3.351	0.986	1.988	7.069	1.579	0.067	2.295	0.624	9.598	0.643	3.884	24.89	19.887	2.838	1.17	0.3	0.349	2.743	0.182	0.381	0.18	2.877	1.977	0.276	4.49	0.118	2.369	11.511	0.343	9.926	0.278	2.289	1.683	0.375	0.185	0.65	0.609	0.407	0.05	0.195	1.128	0.87
s85739	FVB	MALE	0.083	0.077	4.375	0.093	4.447	7.884	2.172	2.456	11.665	1.069	0.045	2.687	1.557	13.751	0.861	5.717	27.243	26.111	2.535	1.035	0.169	0.419	1.536	0.082	0.164	0.095	2.274	1.693	0.115	5.168	0.176	7.864	15.612	0.338	11.929	0.212	1.032	1.234	0.366	0.15	0.446	0.38	0.176	0.038	0.126	0.902	0.734
s85737	FVB	MALE	0.046	0.061	4.049	0.056	4.105	8.439	2.159	2.218	12.037	1.949	0.05	1.986	2.06	34.671	1.097	4.481	19.5395	19.372	2.466	1.316	0.166	0.456	1.39	0.069	0.167	0.088	2.159	1.71	0.113	3.989	0.168	7.815	13.164	0.316	10.413	0.209	0.987	1.175	0.393	0.051	0.415	0.377	0.157	0.034	0.105	0.822	0.784
s85730	FVB	MALE	0.043	0.071	5.352	0.071	5.371	10.137	2.765	2.616	13.691	1.297	0.048	2.38	2.223	40.777	1.18	5.591	24.784	25.957	2.532	1.183	0.148	0.357	1.168	0.068	0.18	0.098	1.852	1.663	0.127	4.905	0.208	8.733	10.858	0.325	9.068	0.177	0.848	1.154	0.357	0.081	0.374	0.403	0.168	0.038	0.13	0.847	0.875
s85732	MK2	MALE	0.035	0.043	2.447	0.074	1.354	3.427	0.839	1.736	7.582	1.44	0.035	2.302	0.738	25.556	0.545	4.266	22.207	17.154	1.696	1.009	0.207	0.255	1.803	0.081	0.228	0.101	2.55	1.747	0.23	3.556	0.124	2.379	10.636	0.308	11.184	0.189	1.297	1.43	0.368	0.17	0.552	0.404	0.201	0.044	0.116	1.29	0.745
s85742	MK2	MALE	0.05	0.042	2.437	0.055	2.262	4.814	1.125	1.518	12.159	1.062	0.033	1.651	1.433	36.823	0.891	6.174	20.159	15.809	1.46	0.753	0.11	0.236	1.065	0.066	0.179	0.079	1.86	1.13	0.122	2.895	0.175	3.612	9.11	0.161	7.945	0.18	0.802	0.775	0.194	0.055	0.327	0.267	0.15	0.046	0.111	0.93	0.674
s85735	MK2	MALE	0.07	0.078	1.416	0.07	1.677	2.596	0.708	1.268	4.041	0.661	0.026	1.578	0.52	14.617	0.976	4.58	16.9745	13.776	1.6	0.686	0.156	0.319	1.418	0.084	0.184	0.092	2.129	1.47	0.109	3.658	0.103	1.873	8.064	0.234	7.095	0.147	1.16	1.144	0.248	0.139	0.383	0.353	0.165	0.048	0.139	0.561	0.432
s85733	MK2	MALE	0.061	0.057	4.067	0.073	5.649	7.262	1.768	2.171	14.386	1.432	0.051	2.294	1.804	23.852	1.003	6.548	24.255	22.923	3.388	0.823	0.126	0.511	1.503	0.063	0.153	0.102	1.833	1.334	0.12	3.068	0.179	5.351	11.379	0.27	9.255	0.178	1.077	0.825	0.372	0.052	0.361	0.273	0.159	0.036	0.138	1.178	0.955
[truncated: 153 more columns]
